# Supplementary material for: Two-dimensional ultrasound and two-dimensional shear wave elastography on femoral and saphenous neuropathy in patients with type 2 diabetes mellitus
Source: Front Neurol. 2022 Oct 21;13:996199. doi: 10.3389/fneur.2022.996199 (PMC9634548; doi:10.3389/fneur.2022.996199)
Supplement: Supplementary file 1 [file Table_1.XLSX]

## Sheet: general characters
group	number	medical No.	age	sex	height	BMI	duration	FBG	HbA1c	TG	TC	LDL-C	IgF-1
DPN	1	546690	49	M	167	26.89	11	16	10.9	1.44	5.09	3.05	180
	2	714254	53	M	171	21.88	20	15.9	8.2	1.38	5	3.01	179
	3	18404	44	F	163	20.7	18	14.6	7.3	0.98	6.54	4.14	166
	4	399623	42	F	162	22.8	11	14.2	10.7	5.93	1.28	3.81	158
	5	467143	65	F	158	23.2	11	16.8	9.9	1.87	5.49	3.81	160
	6	713391	56	M	168	22.32	6	17.35	7.4	1.15	4.66	2.9	158
	7	714030	50	F	166	27.22	3	17.3	6.7	2.49	4.28	2.69	153
	8	572722	48	M	177	22.3	16	17.8	11.5	1	3.92	2.08	170
	9	578287	39	F	162	20.58	15	17	6.5	1.64	4.7	2.74	154
	10	712958	37	M	180	30.8	14	17.6	7.9	1.24	7.84	5.6	153
	11	283796	50	F	166	23.5	20	17.6	5.6	1.73	6.88	1.30	151
	12	716881	53	F	169	26.95	20	17.8	14.8	1.31	6.8	4.89	143
	13	639603	56	M	182	25.66	6	17.43	10.8	8.09	7.41	2.17	143
	14	566578	50	F	160	27.3	25	17.81	8.5	1.87	6.42	4	190
	15	717900	55	M	170	25.95	27	15.3	15.3	0.97	4.09	2.7	140
	16	117289	62	F	162	22.9	26	15.7	6.6	0.98	4.93	2.52	139
	17	629458	79	F	165	22.8	23	17.6	11.4	2.29	6.38	4.24	138
	18	718279	71	M	178	25.2	8	17.8	7.9	1.21	4.15	2.32	137
	19	564830	66	M	178	24	10	16.96	7.4	0.95	5.15	3.57	135
	20	203892	68	F	164	26.03	15	17.8	13.1	2.47	5.78	3.81	138
	21	427534	65	F	161	20.83	10	14.41	6.1	0.7	4.5	2.02	177
	22	179235	68	F	160	24.21	25	17.81	7.7	1.35	5.34	3.19	136
	23	210960	58	F	158	25.64	12	16.25	7.5	1.6	6.16	3.95	120
	24	222210	64	M	170	27.7	31	18.28	8.3	1.4	3.83	2.32	133
	25	721965	64	M	170	25.95	21	17.15	14.6	2.23	5.32	3.25	132
Non-DPN	1	713921	1	F	166	26.2	45	7.38	6	1.88	6.1	3.82	263
	2	374721	6	M	170	24.9	49	7.7	7.4	0.91	3.24	1.67	187
	3	576886	1	F	160	28.9	50	7.29	7.4	1.05	5.64	8.2	175.1
	4	714087	1	M	172	23.66	53	14.54	7.7	0.56	5.56	3.97	177.2
	5	653582	2	F	159	33.6	57	8.54	5.1	0.49	4.37	2.11	76.2
	6	717420	2	F	160	24.6	49	8.1	7.4	1.60	3.64	1.94	236
	7	554759	4	F	164	22.3	39	7.02	10	0.41	6.22	4.27	158
	8	547667	3	F	160	29.2	66	7.3	7.2	0.62	6.11	3.61	76.2
	9	380750	16	M	178	25.25	68	12.14	8.9	0.54	3.96	2.34	148
	10	715945	7	M	178	26.82	76	8.84	9.2	0.85	2.07	5.93	179
	11	534203	4	M	170	37.37	41	18.33	8.9	0.46	4.61	2.85	120
	12	715997	10	M	173	25.05	45	5.56	6.8	0.98	4.34	2.13	230
	13	305902	8	F	167	25.01	43	8.25	5.9	0.97	3.19	1.21	145
	14	718363	1	M	166	27.2	48	9.75	10.36	0.46	6.21	3.98	192
	15	718098	18	M	173	23.4	52	16.1	7	0.43	2.62	1.37	157
	16	366050	3	M	180	24	58	6.21	10.6	0.85	5.6	3.07	134
	17	719522	8	F	152	26.6	56	4.59	7.5	0.46	5.23	3.34	198
	18	652410	8	M	170	28.37	53	7.79	8.2	0.76	4.18	2.65	201
	19	476897	3	F	159	28.67	48	8.39	6.9	0.50	4.51	2.66	112
	20	435041	2	F	162	22.86	54	6.39	7.2	0.61	5.86	3.78	165
	21	709199	8	M	178	24	55	13.74	8.3	0.72	4.04	2.46	111
	22	717524	10	M	168	26.57	52	6.55	9.3	0.76	6.65	4.99	191
	23	717227	4	M	176	22	37	5.2	9.8	0.52	4.92	2.49	152
	24	342109	12	F	168	28.3	40	8.2	7.8	1.15	8.16	5.81	163
	25	540254	10	F	175	23.18	49	9.32	6.8	0.40	4.58	2.71	133
	26	684867	1	F	160	27.34	52	6.23	10.9	0.76	10.73	8.59	169
	27	715748	13	F	158	24.83	56	9.75	7.2	0.93	4.38	2.37	144
	28	351401	11	M	174	4.44	67	4.54	9	0.39	6.18	3.26	244
	29	720398	2	F	160	27.34	46	8.99	9.3	0.99	5.22	3.45	168
	30	720686	3	M	165	23.88	43	6.57	9.8	0.72	4.6	3.18	132
	31	720425	5	F	162	26.67	59	8.28	7.8	0.71	4.53	2.2	183
	32	717228	5	M	170	26.29	68	7.1	6.8	0.87	4.48	3	162
	33	721668	7	M	183	25.97	62	7.85	10.9	1.03	6.52	3.46	216
	34	543143	12	F	158	25.64	59	8.45	7.2	0.53	3.89	2.21	183
	35	444556	4	M	170	29.1	61	7.04	9	0.36	4.99	2.55	168.7
Healthy control	1	454644	42	F	160	23.6	Not Applicable
	2	157225	38	F	163	25
	3	478569	54	F	170	22.8
	4	753962	42	M	158	23.7
	5	852693	38	F	166	25.2
	6	458633	60	M	175	21.7
	7	658236	52	F	169	26.8
	8	963887	48	M	182	24.3
	9	658921	70	M	159	23.5
	10	785222	50	F	164	24.8
	11	902361	54	M	176	23.5
	12	852039	56	M	172	22.8
	13	756932	45	F	160	24.6
	14	410263	55	M	181	28.9
	15	520741	58	M	158	29.7

## Sheet: measurements of 2D and 2D-SWE
group	number	right FN					right SN					left FN					left SN
DPN	1	Width (cm)	Thickness (cm)	CSA (cm2)	Perimeter (cm)	SWV(m/s)	Width (cm)	Thickness (cm)	CSA (cm2)	Perimeter (cm)	SWV(m/s)	Width (cm)	Thickness (cm)	CSA (cm2)	Perimeter (cm)	SWV(m/s)	Width (cm)	Thickness (cm)	CSA (cm2)	Perimeter (cm)	SWV(m/s)
	2	1.13	0.92	0.82	3.42	4.22	0.47	0.36	0.15	1.43	4.03	1.09	0.97	0.83	3.46	4.44	0.52	0.4	0.18	1.6	4.03
	3	1.06	0.8	0.76	3.27	4.75	0.44	0.33	0.14	1.38	4.05	1.01	0.75	0.74	3.05	4.68	0.42	0.32	0.13	1.36	4.02
	4	1.05	0.89	0.75	3.28	4.6	0.49	0.37	0.17	1.52	3.93	1.07	0.86	0.75	3.12	4.4	0.47	0.35	0.15	1.45	3.88
	5	1.09	0.85	0.77	3.27	4.66	0.45	0.36	0.16	1.48	4.0	1.05	0.87	0.75	3.15	4.65	0.42	0.38	0.15	1.43	3.97
	6	1.05	0.81	0.82	3.42	4.01	0.47	0.43	0.19	1.64	3.46	1.03	0.77	0.81	3.17	3.67	0.43	0.38	0.16	1.44	3.2
	7	1.04	0.77	0.71	3.21	4.41	0.48	0.4	0.18	1.59	3.9	1.03	0.81	0.73	3.37	4.32	0.51	0.44	0.21	1.67	3.84
	8	1.04	0.81	0.69	3.19	4.37	0.47	0.45	0.20	1.62	3.85	1.00	0.80	0.67	3.04	4.32	0.45	0.41	0.17	1.51	3.95
	9	1.15	0.89	0.88	3.5	4.68	0.49	0.43	0.26	1.87	4.21	1.17	0.85	0.87	3.3	4.54	0.48	0.44	0.22	1.7	4.11
	10	1.03	0.88	0.75	3.25	4.21	0.42	0.38	0.20	1.65	3.79	1.07	0.83	0.75	3.22	4.02	0.40	0.34	0.18	1.58	3.62
	11	1.01	0.85	0.69	3.07	4.58	0.56	0.47	0.26	1.83	3.94	0.99	0.81	0.67	3.01	4.52	0.64	0.5	0.31	2.05	3.86
	12	1	0.78	0.65	3.03	4.6	0.47	0.4	0.17	1.5	3.84	0.99	0.81	0.68	3.22	4.68	0.43	0.37	0.15	1.43	3.95
	13	1.01	0.83	0.8	3.36	4.72	0.48	0.47	0.2	1.66	3.96	1.02	0.71	0.79	3.55	4.56	0.46	0.44	0.20	1.65	3.87
	14	1.03	0.8	0.85	3.85	4.46	0.47	0.41	0.19	1.58	3.92	1.02	0.80	0.86	3.28	4.5	0.44	0.39	0.17	1.48	3.95
	15	1.06	0.92	0.87	3.47	4.69	0.45	0.37	0.22	1.73	3.96	1.09	0.89	0.86	3.27	4.62	0.47	0.45	0.28	1.96	3.91
	16	1.08	0.90	0.84	3.98	3.23	0.46	0.37	0.16	1.45	2.75	1.01	0.93	0.82	3.4	3.17	0.41	0.37	0.15	1.4	2.73
	17	1.03	0.81	0.77	3.32	3.46	0.44	0.4	0.17	1.52	2.9	1.06	0.85	0.78	3.33	3.63	0.41	0.37	0.15	1.44	2.9
	18	1.02	0.79	0.75	3.35	4.54	0.44	0.33	0.18	1.54	3.96	1.02	0.71	0.74	3.15	4.69	0.43	0.34	0.16	1.44	4.04
	19	1.05	0.84	0.73	3.21	4.7	0.46	0.41	0.19	1.62	3.95	1.03	0.83	0.72	3.16	4.55	0.46	0.38	0.17	1.52	3.86
	20	1.07	0.87	0.74	3.44	4.17	0.46	0.37	0.16	1.52	3.51	1.05	0.81	0.72	3.22	4.23	0.42	0.34	0.15	1.42	3.57
	21	1.03	0.81	0.69	3.16	4.73	0.41	0.33	0.14	1.38	3.98	1.04	0.8	0.67	3.08	4.61	0.45	0.34	0.16	1.48	3.87
	22	1	0.79	0.78	3.35	3.85	0.42	0.34	0.15	1.41	3.52	0.99	0.77	0.77	3.23	4.02	0.47	0.39	0.17	1.5	2.55
	23	1.06	0.90	0.78	3.31	4.69	0.48	0.42	0.21	1.66	4.03	1.05	0.92	0.78	3.26	4.43	0.46	0.42	0.18	1.58	3.82
	24	0.88	0.75	0.60	2.94	3.75	0.36	0.26	0.09	1.1	3.43	0.88	0.73	0.59	2.82	3.62	0.35	0.27	0.09	1.13	3.33
	25	1.03	0.91	0.78	3.46	4.97	0.47	0.43	0.19	1.6	3.97	1.07	0.87	0.78	3.28	4.99	0.47	0.4	0.17	1.51	3.98
Non-DPN	1	0.97	0.67	0.62	3.01	4.44	0.54	0.4	0.2	1.68	4.15	0.99	0.69	0.65	3.04	4.39	0.57	0.47	0.24	1.85	4.09
	2	0.89	0.71	0.56	2.79	3.97	0.38	0.31	0.11	1.19	3.71	0.87	0.68	0.51	2.65	3.73	0.37	0.31	0.10	1.17	3.54
	3	0.90	0.73	0.54	2.73	4.02	0.40	0.30	0.15	1.43	3.74	0.91	0.72	0.54	2.73	3.86	0.41	0.34	0.16	1.5	3.57
	4	0.83	0.66	0.57	2.80	3.78	0.41	0.32	0.14	1.41	3.44	0.85	0.6	0.48	2.58	3.81	0.43	0.35	0.14	1.38	3.43
	5	0.97	0.73	0.59	2.86	3.7	0.54	0.52	0.25	1.83	3.51	0.82	0.58	0.41	2.44	3.62	0.58	0.41	0.24	1.78	3.49
	6	0.78	0.45	0.34	2.25	4.28	0.43	0.29	0.14	1.40	3.92	0.71	0.49	0.34	2.15	4.26	0.43	0.33	0.14	1.41	3.98
	7	0.95	0.73	0.55	2.94	3.2	0.38	0.34	0.15	1.41	2.95	0.92	0.7	0.59	2.85	3.13	0.41	0.33	0.15	1.38	2.92
	8	0.91	0.77	0.61	2.9	3.81	0.41	0.33	0.15	1.39	3.43	0.9	0.76	0.77	3.27	3.82	0.39	0.32	0.13	1.34	3.49
	9	0.95	0.6	0.49	2.66	3.77	0.39	0.33	0.13	1.34	3.42	0.93	0.7	0.63	2.96	3.8	0.4	0.32	0.13	1.3	3.48
	10	0.96	0.7	0.57	2.9	3.91	0.4	0.3	0.12	1.29	3.55	0.93	0.7	0.62	2.93	3.7	0.37	0.34	0.13	1.28	3.47
	11	0.95	0.76	0.64	3.98	3.71	0.37	0.34	0.15	1.42	3.47	0.93	0.75	0.64	2.97	3.8	0.39	0.32	0.14	1.38	3.49
	12	0.89	0.71	0.59	2.85	3.96	0.4	0.33	0.13	1.34	3.69	0.9	0.69	0.54	2.71	3.75	0.36	0.31	0.12	1.27	3.64
	13	0.89	0.71	0.58	2.86	3.92	0.39	0.3	0.14	1.38	3.67	0.88	0.71	0.58	2.85	3.92	0.38	0.31	0.13	1.29	3.6
	14	0.78	0.69	0.51	2.68	3.31	0.34	0.23	0.09	1.10	3.09	0.85	0.66	0.53	2.74	3.23	0.34	0.28	0.12	1.28	3.03
	15	0.93	0.76	0.59	3.04	3.48	0.29	0.22	0.06	0.89	3.22	0.94	0.71	0.62	3.05	3.42	0.25	0.2	0.05	0.88	3.16
	16	0.96	0.79	0.66	3.03	3.9	0.41	0.33	0.16	1.48	3.59	0.9	0.72	0.58	2.87	3.98	0.38	0.3	0.15	1.41	3.61
	17	0.82	0.64	0.53	2.77	3.7	0.41	0.34	0.14	1.4	3.48	0.75	0.64	0.41	2.37	3.9	0.43	0.31	0.13	1.35	3.63
	18	0.86	0.75	0.51	2.7	3.88	0.37	0.3	0.14	1.44	3.63	0.84	0.71	0.48	2.59	3.89	0.43	0.34	0.15	1.45	3.57
	19	0.86	0.65	0.5	2.71	3.75	0.41	0.33	0.14	1.35	3.44	0.87	0.6	0.47	2.66	3.82	0.38	0.28	0.13	1.32	3.52
	20	0.92	0.69	0.58	2.98	3.86	0.34	0.29	0.11	1.23	3.49	0.91	0.73	0.59	2.97	3.93	0.41	0.31	0.14	1.4	3.58
	21	0.92	0.68	0.50	2.69	3.85	0.35	0.2	0.07	1.02	3.61	0.9	0.65	0.47	2.58	3.84	0.35	0.27	0.1	1.21	3.59
	22	0.89	0.67	0.56	2.76	3.88	0.26	0.19	0.06	0.94	3.7	0.9	0.69	0.59	2.92	3.92	0.31	0.24	0.1	1.26	3.7
	23	0.95	0.68	0.61	3.1	3.76	0.41	0.32	0.13	1.31	3.57	0.91	0.66	0.49	2.63	3.84	0.32	0.29	0.08	1.03	3.61
	24	1.07	0.9	0.85	3.44	4.07	0.49	0.44	0.22	1.76	3.72	1.06	0.87	0.81	3.34	3.79	0.46	0.4	0.18	1.56	3.48
	25	0.92	0.69	0.59	2.87	3.72	0.49	0.39	0.17	1.51	3.5	0.96	0.74	0.61	2.94	3.92	0.46	0.36	0.15	1.41	3.68
	26	0.88	0.75	0.57	2.8	3.86	0.43	0.33	0.13	1.35	3.62	0.92	0.78	0.6	2.84	3.95	0.44	0.39	0.16	1.47	3.71
	27	0.92	0.71	0.6	2.93	3.95	0.41	0.36	0.14	1.41	3.61	0.88	0.72	0.55	2.83	3.97	0.41	0.31	0.12	1.28	3.65
	28	0.9	0.71	0.55	2.77	3.48	0.43	0.41	0.15	1.42	3.18	0.95	0.76	0.63	2.99	3.28	0.44	0.35	0.13	1.36	3.03
	29	0.92	0.74	0.61	2.95	3.97	0.42	0.32	0.13	1.34	3.52	0.93	0.74	0.62	2.96	3.92	0.41	0.35	0.14	1.4	3.49
	30	0.92	0.71	0.6	2.91	3.85	0.4	0.32	0.14	1.42	3.51	0.9	0.72	0.61	2.89	3.95	0.42	0.3	0.13	1.31	3.64
	31	0.86	0.72	0.51	2.64	3.84	0.4	0.3	0.12	1.34	3.53	0.83	0.72	0.49	2.58	4.03	0.38	0.3	0.11	1.2	3.7
	32	0.93	0.75	0.6	2.89	3.9	0.4	0.31	0.11	1.23	3.51	0.94	0.77	0.62	2.89	3.86	0.41	0.36	0.13	1.33	3.54
	33	0.9	0.72	0.56	2.8	3.99	0.41	0.33	0.12	1.3	3.65	0.9	0.72	0.57	2.82	3.9	0.42	0.34	0.14	1.36	3.6
	34	0.84	0.67	0.51	2.63	3.3	0.37	0.23	0.09	1.11	3.05	0.8	0.67	0.48	2.56	3.34	0.35	0.25	0.09	1.09	3.09
	35	0.9	0.71	0.57	2.83	3.6	0.4	0.33	0.13	1.33	3.41	0.9	0.74	0.59	2.88	3.42	0.43	0.32	0.12	1.28	3.24
Healthy control	1	0.71	0.55	0.35	2.19	3.23	0.3	0.26	0.08	1.05	2.99	0.7	0.59	0.39	2.23	3.28	0.33	0.22	0.07	0.95	2.98
	2	0.67	0.53	0.30	1.98	3.16	0.32	0.3	0.09	1.09	2.83	0.67	0.55	0.30	1.98	3.12	0.37	0.31	0.1	1.15	2.77
	3	0.78	0.56	0.35	2.13	3.02	0.33	0.26	0.08	0.99	2.93	0.77	0.59	0.38	2.26	3.01	0.31	0.23	0.07	0.97	2.89
	4	0.7	0.52	0.27	1.95	3.34	0.29	0.25	0.07	0.93	2.98	0.71	0.53	0.27	1.87	3.31	0.29	0.27	0.07	0.93	3.01
	5	0.85	0.55	0.41	2.44	3.31	0.33	0.2	0.07	1.05	3.18	0.82	0.6	0.39	2.34	3.33	0.28	0.25	0.05	0.85	3.15
	6	0.89	0.76	0.6	2.91	3.21	0.32	0.2	0.08	1.06	2.95	0.9	0.66	0.62	2.95	3.19	0.36	0.19	0.1	1.14	2.96
	7	0.91	0.6	0.51	2.71	3.29	0.29	0.17	0.05	0.86	3.1	0.8	0.65	0.48	2.59	3.26	0.32	0.22	0.08	1.09	3.09
	8	0.75	0.62	0.46	2.51	3.13	0.24	0.18	0.05	0.79	3.06	0.81	0.63	0.49	2.63	3.14	0.26	0.22	0.06	0.96	3.07
	9	0.91	0.68	0.55	2.76	3.16	0.35	0.27	0.09	1.11	2.94	0.9	0.73	0.56	2.77	3.14	0.34	0.25	0.1	1.15	2.95
	10	0.91	0.7	0.53	2.72	2.96	0.39	0.27	0.1	1.19	2.82	0.88	0.75	0.54	2.72	2.95	0.41	0.28	0.11	1.22	2.84
	11	0.89	0.71	0.54	2.74	3.12	0.39	0.25	0.09	1.15	2.96	0.89	0.71	0.56	2.8	3.06	0.39	0.25	0.09	1.11	2.95
	12	0.75	0.57	0.37	2.27	3.09	0.37	0.30	0.1	1.18	2.78	0.69	0.61	0.38	2.25	3.07	0.31	0.19	0.06	0.88	2.71
	13	0.74	0.56	0.35	2.18	2.8	0.34	0.19	0.06	0.92	2.54	0.7	0.52	0.32	2.11	2.72	0.3	0.23	0.07	0.93	2.51
	14	0.67	0.53	0.33	2.16	3.25	0.34	0.25	0.07	0.97	2.91	0.63	0.62	0.31	2.02	3.23	0.31	0.26	0.08	1.05	2.90
	15	0.56	0.51	0.26	1.87	3.12	0.26	0.23	0.06	0.86	2.89	0.62	0.57	0.30	2.03	3.15	0.25	0.22	0.05	0.81	2.86
